# Supplementary material for: Development of a Feasible and Efficient In Vitro Rescue Protocol for Immature Prunus spp. Embryos
Source: Plants (Basel). 2024 Oct 22;13(21):2953. doi: 10.3390/plants13212953 (PMC11547775; doi:10.3390/plants13212953)
Supplement: Supplementary file 1 [file plants-13-02953-s001.zip]

Archive with 1 entries (1 files):
- plants-3213712-supplementary.pdf
